# Supplementary material for: Data‐Driven Modeling of Composition–Processing–Microstructure Relations for Recycled Aluminum Cast Alloys
Source: Adv Sci (Weinh). 2026 Apr 30:e75446. Online ahead of print. doi: 10.1002/advs.75446 (PMC13335706; doi:10.1002/advs.75446)
Supplement: Supplementary file 2 — Supporting file 1: advs75446‐sup‐0002‐ DataFile.xlsx [file ADVS-9999-e75446-s002.xlsx]

## Sheet: Dataset 
No.	Ref.	Si (wt.%)	Fe (wt.%)	Mn (wt.%)	Cooling rate (°C/s)	Superheating T (°C)	Chinese Script										Polyhedral											Coarse Platelet								Fine Platelet								Fe-IMCs median NND (µm)
							Area%	Mean Island Size (μm)	Max Island Size (μm)	Mean Area (μm2)	Max Area (μm2)	Mean Island Aspect Ratio	Max Island Aspect Ratio	Mean Island Circularity	Mean Branch Thickness (μm)	Number Density (Islands/mm2)	Area%	Mean Size (μm)	Max Size (μm)	Mean Area (μm2)	Max Area (μm2)	Mean Aspect Ratio	Max Aspect Ratio	Mean Solidity	Mean Circularity	Mean Branch Thickness (μm)	Number Density (Particle/mm2)	Area%	Mean Size (μm)	Max Size (μm)	Mean Area (μm2)	Max Area (μm2)	Mean Aspect Ratio	Max Aspect Ratio	Number Density (Particle/mm2)	Area%	Mean Size (μm)	Max Size (μm)	Mean Area (μm2)	Max Area (μm2)	Mean Aspect Ratio	Max Aspect Ratio	Number Density (Particle/mm2)
1	10.1007/s11661-008-9580-8	9.77	1.14	0	1.5	760	0	0	0	0	0	0	0	0	0	0	0	0	0	0	0	0	0	0	0	0	0	0	0	0	0	0	0	0	0	2.6	92.34	281.3	632.24	2814.6	12.1	45.9	40.76	14.5
2	https://doi.org/10.1007/s11661-019-05469-6	8	1	0.6	30	750	3.16	5.9	23.9	6.44	33.9	2.2	7	0.66	1.3	4922.1	0	0	0	0	0	0	0	0	0	0	0	0	0	0	0	0	0	0	0	0	0	0	0	0	0	0	0	10
3	http://dx.doi.org/10.1016/j.rinp.2017.02.040	6	2	0	10	800	0	0	0	0	0	0	0	0	0	0	0	0	0	0	0	0	0	0	0	0	0	0	0	0	0	0	0	0	0	5.9	10	42	11.5	74.2	6.5	26.2	5124.3	8
4	http://dx.doi.org/10.1016/j.rinp.2017.02.040	6	2	1	10	800	13.89	31.7	102.5	218.5	1118	1.9	4.6	0.37	1.91	624.7	0	0	0	0	0	0	0	0	0	0	0	0	0	0	0	0	0	0	0	0	0	0	0	0	0	0	0	22
5	http://dx.doi.org/10.1016/j.rinp.2017.02.040	6	2	1.5	10	800	16.84	17.4	83.3	113.1	1272.5	1.7	3.8	0.61	1.87	1551.2	0	0	0	0	0	0	0	0	0	0	0	0	0	0	0	0	0	0	0	0	0	0	0	0	0	0	0	8
6	http://dx.doi.org/10.1016/j.rinp.2017.02.040	6	2	3	10	800	0	0	0	0	0	0	0	0	0	0	20.31	12	73.7	84.8	1009.1	1.8	4.2	0.81	0.56	7.1	2395.2	0	0	0	0	0	0	0	0	0	0	0	0	0	0	0	0	7.2
7	10.1002/adem.202100695	8.87	0.954	0.106	0.67	820	0	0	0	0	0	0	0	0	0	0	0	0	0	0	0	0	0	0	0	0	0	0	0	0	0	0	0	0	0	2.4	72.1	237.8	230.5	999.8	13.3	36.2	105.1	12.6
8	https://doi.org/10.1007/BF02668540	6	1.2	0.8	0.1	750	0.59	139.6	181.6	1680	2456.6	1.5	1.8	0.22	10.3	3.5	12.3	103.4	418.1	4157	31246	2.2	5.3	0.73	0.45	20	29.54	0	0	0	0	0	0	0	0	0	0	0	0	0	0	0	0	4
9	https://doi.org/10.1007/BF02668540	6	1.2	0.8	10	750	8.7	132.5	370.4	2513.4	13033.7	1.9	3.2	0.26	4.3	35	0	0	0	0	0	0	0	0	0	0	0	0	0	0	0	0	0	0	0	0	0	0	0	0	0	0	0	14.1
10	https://doi.org/10.1007/BF02668540	6	1.2	0.8	20	750	0.86	35.6	83.2	293.9	827.8	2.4	4.7	0.39	3.84	21.6	0	0	0	0	0	0	0	0	0	0	0	0	0	0	0	0	0	0	0	4.17	8.2	52.4	17.3	210.4	2.9	15.7	2408.6	4.5
11	10.1179/136404606225023372	7	1	0.4	1.5	750	5.2	105.6	257.5	1726.3	7712.4	2.1	3.8	0.28	4.5	31.7	0	0	0	0	0	0	0	0	0	0	0	0	0	0	0	0	0	0	0	1.91	21.3	105	97.5	914.4	3.1	12.1	195.6	5.7
12	10.1007/s11663-014-0260-3	8.4	1.2	0.25	40	760	0	0	0	0	0	0	0	0	0	0	4.8	12.2	48.2	67.7	628.1	2.1	5.6	0.74	0.52	9.9	704.6	0	0	0	0	0	0	0	0	2.1	15.1	42.6	29.4	147.5	5.1	14	699.9	6.2
13	10.1007/s11663-014-0260-3	8.4	1.27	0.55	40	760	0	0	0	0	0	0	0	0	0	0	8.3	9.6	74.5	60.2	955.5	1.8	5.2	0.8	0.66	7.9	1506	0	0	0	0	0	0	0	0	0	0	0	0	0	0	0	0	8
14	10.3390/met6120314	9.4	1.17	0.25	25	800	0	0	0	0	0	0	0	0	0	0	0	0	0	0	0	0	0	0	0	0	0	0	0	0	0	0	0	0	0	7.81	12.7	74	34.2	481.2	2.9	15.3	2285.8	2.8
15	10.3390/met6120314	9.4	1.17	0.25	3	800	0	0	0	0	0	0	0	0	0	0	0	0	0	0	0	0	0	0	0	0	0	0	0	0	0	0	0	0	0	4.8	20.7	160	45	326.6	7.1	26.2	790	2
16	http://dx.doi.org/10.1016/j.matlet.2013.08.039	6	4	2	80	1200	0	0	0	0	0	0	0	0	0	0	14.3	10.9	48.5	52.4	447	1.7	6.3	0.83	0.73	5.8	2729.1	0	0	0	0	0	0	0	0	0	0	0	0	0	0	0	0	4
17	https://doi.org/10.1016/j.jallcom.2022.165378	7.17	1.15	0	6	850	0	0	0	0	0	0	0	0	0	0	0	0	0	0	0	0	0	0	0	0	0	0	0	0	0	0	0	0	0	6.38	22.5	152.3	72.6	777.8	5.4	23.4	880	7.2
18	https://doi.org/10.1016/j.jallcom.2022.165378	7.05	1.22	0.23	6	850	1.13	156.8	156.8	3344.9	3344.9	1.1	1.1	0.15	3.9	3.4	0	0	0	0	0	0	0	0	0	0	0	0	0	0	0	0	0	0	0	6.43	20.9	180	60.5	954.7	5.5	25.3	1064	4
19	https://doi.org/10.1016/j.jallcom.2022.165378	7.3	1.14	0.49	6	850	0.9	50.9	68.9	521.3	811.2	1.9	2.9	0.21	4.2	17	0	0	0	0	0	0	0	0	0	0	0	0	0	0	0	0	0	0	0	6.6	17	105.2	52.7	778.6	4.8	35.3	1259.3	5.7
20	https://doi.org/10.1016/j.jallcom.2022.165378	7.21	1.1	0.73	6	850	5.94	45.5	176.8	479.4	4036.7	1.9	4.1	0.45	4.2	122.7	0.33	39.1	85.6	385.6	923.6	1.6	1.9	0.65	0.4	7.1	9.9	0	0	0	0	0	0	0	0	1.52	12.9	54.9	36	275.6	3.6	17.2	421.2	6
21	https://doi.org/10.1016/j.jallcom.2022.165378	7.2	1.06	0.93	6	850	8.8	50.8	196.5	485.5	3830.5	1.9	4.3	0.44	4.5	181.4	0.88	49.6	87.6	654.1	1511.2	2.1	2.5	0.61	0.31	10.2	13.6	0	0	0	0	0	0	0	0	0	0	0	0	0	0	0	0	7.2
22	https://doi.org/10.1016/j.jallcom.2022.165378	6.87	1.17	1.09	6	850	6.25	44.7	103	400.1	1719	2	4.8	0.42	3.4	155.7	6.62	32.6	101.2	407	2181.6	2	4.7	0.74	0.46	11.8	162.7	0	0	0	0	0	0	0	0	0	0	0	0	0	0	0	0	7.2
23	https://doi.org/10.1007/s11661-018-4930-7	7.1	1.2	0	2.5	850	0	0	0	0	0	0	0	0	0	0	0	0	0	0	0	0	0	0	0	0	0	0	0	0	0	0	0	0	0	9.3	20.2	144.5	41.9	522.1	6.2	30.9	2216.3	2
24	https://doi.org/10.1007/s11661-018-4930-7	7.1	1.2	0.3	2.5	850	0	0	0	0	0	0	0	0	0	0	0	0	0	0	0	0	0	0	0	0	0	0	0	0	0	0	0	0	0	8	15.3	78.7	33.7	283.8	4.7	18	2387.4	2
25	10.1515/ijmr-1995-860704	6	1	0.7	0.1	750	0.58	90.3	93.6	742	1047.2	2.2	3.3	0.25	3.5	7.8	14.1	101.5	299.7	4532.9	20887.5	1.8	2.4	0.67	0.36	23	31.1	0	0	0	0	0	0	0	0	0	0	0	0	0	0	0	0	12.6
26	10.1515/ijmr-1995-860704	6	1	0.7	0.1	850	5.34	157.7	422.7	1526.9	7275.7	2.6	3.7	0.19	4.5	34.6	4.32	18.7	65	122.1	1121.7	2.2	6.6	0.72	0.52	7.4	353.1	0	0	0	0	0	0	0	0	0	0	0	0	0	0	0	0	10
27	10.1515/ijmr-1995-860704	6	1	0.5	10	850	4.24	39.1	58.7	184.2	458.4	2.3	3.6	0.31	2.54	230.1	8.72	11.3	41.5	37.1	282.3	2.5	16.7	0.7	0.46	3.6	2346.5	0	0	0	0	0	0	0	0	0	0	0	0	0	0	0	0	4
28	10.1515/ijmr-1995-860704	6	1	0.5	10	850	4.19	35.7	107.8	130.5	579.5	2.2	3.9	0.39	2.3	333.4	8.36	15	74.3	71.2	579	2.4	6.3	0.78	0.56	4.9	1147.9	0	0	0	0	0	0	0	0	0	0	0	0	0	0	0	0	5.6
29	https://doi.org/10.2320/matertrans.F-M2013808	7	1	0	3.6	720	0	0	0	0	0	0	0	0	0	0	0	0	0	0	0	0	0	0	0	0	0	0	0	0	0	0	0	0	0	4.3	62.9	164.5	238	782.3	7.2	20.3	182.1	2
30	https://doi.org/10.2320/matertrans.F-M2013808	7	1.5	0	3.6	720	0	0	0	0	0	0	0	0	0	0	0	0	0	0	0	0	0	0	0	0	0	0	0	0	0	0	0	0	0	8.6	90	365.2	443.4	1805.8	6.3	36.4	194.7	2
31	https://doi.org/10.2320/matertrans.F-M2013808	7	2	0	3.6	720	0	0	0	0	0	0	0	0	0	0	0	0	0	0	0	0	0	0	0	0	0	3.7	163.2	448.9	618	2188.6	21.8	59.6	59.2	5.9	28	109	71.6	296.3	6.5	25.5	818.1	2
32	https://doi.org/10.2320/matertrans.F-M2013808	7	2	0.7	3.6	720	8.6	56	140.7	327.7	1525.2	2.2	4.4	0.39	2.64	264.2	2.6	29.9	66.5	362.4	1269.2	1.8	3.3	0.61	0.3	9.4	72	0	0	0	0	0	0	0	0	1.2	40.1	92.3	126.2	367.2	6.2	7.9	96.1	6.3
33	https://doi.org/10.2320/matertrans.F-M2013808	7	2	1	3.6	720	11.1	39.9	124.7	284.4	1309.2	2	5.1	0.48	2.1	391.4	3.8	64	104.7	1465	2764	1.4	1.9	0.56	0.17	10	24.5	0	0	0	0	0	0	0	0	0	0	0	0	0	0	0	0	6
34	https://doi.org/10.2320/matertrans.F-M2013808	7	2.5	0	17.3	720	0	0	0	0	0	0	0	0	0	0	0	0	0	0	0	0	0	0	0	0	0	0.44	104.1	153.2	199	274.3	20.5	34.5	22	8.8	4.7	31.8	4.8	43.7	3.1	19.3	18362	2
35	https://doi.org/10.2320/matertrans.F-M2013808	7	2.5	0	7.5	720	0	0	0	0	0	0	0	0	0	0	0	0	0	0	0	0	0	0	0	0	0	4	158.7	264.5	462.3	772.9	18.6	33.9	87	7.8	21.5	65	60.6	304.8	4.2	18.1	1294.2	2
36	https://doi.org/10.2320/matertrans.F-M2013808	7	2.5	0	3.6	720	0	0	0	0	0	0	0	0	0	0	0	0	0	0	0	0	0	0	0	0	0	5.4	193.4	536.4	1128.3	3702.4	20.2	43.3	47.8	1.4	30.5	88.8	91	274.7	6.8	19.7	157.6	2
37	https://doi.org/10.2320/matertrans.F-M2013808	7	2.5	1.625	17.3	720	5.8	37.1	73.6	177.4	475.4	1.7	3.3	0.5	2.5	328.4	7.6	29.5	77.4	257.8	1070.8	1.9	3.3	0.62	0.29	8.5	295.6	0	0	0	0	0	0	0	0	0	0	0	0	0	0	0	0	2
38	https://doi.org/10.2320/matertrans.F-M2013808	7	2.5	1.625	3.6	720	0	0	0	0	0	0	0	0	0	0	21.6	74.2	167.3	2421.3	5998.3	1.9	3.6	0.81	0.39	16.2	89	0	0	0	0	0	0	0	0	0	0	0	0	0	0	0	0	20
39	https://doi.org/10.2320/matertrans.F-M2013808	7	2.5	1.625	7.5	720	2.6	34.8	66.2	265.4	775	2	3.1	0.45	2.9	98	12.1	48.5	92	926.6	2536.6	1.9	3.7	0.71	0.37	11.6	130.7	0	0	0	0	0	0	0	0	0	0	0	0	0	0	0	0	45
40	https://doi.org/10.2320/matertrans.F-M2013808	7	1	0.65	17.3	720	0	0	0	0	0	0	0	0	0	0	0	0	0	0	0	0	0	0	0	0	0	0	0	0	0	0	0	0	0	4.14	5.1	28.3	5.3	32.7	3.1	13.1	7906.4	2
41	https://doi.org/10.1007/BF00351598	9.18	1.5	0.16	12	740	0	0	0	0	0	0	0	0	0	0	0.82	34.3	65	516.1	1258.1	1.2	1.4	0.78	0.51	11	15.9	5.1	200.8	253.4	1068.1	2355.1	17.9	26.6	41.4	0	0	0	0	0	0	0	0	2.8
42	https://doi.org/10.1007/BF00351598	9.18	1.8	0.16	12	740	0	0	0	0	0	0	0	0	0	0	0.37	34.5	43.6	388.4	683	1.8	3	0.61	0.26	9	9.5	9.2	217.1	436.1	1163.5	7048.3	8.3	36.6	82.3	0	0	0	0	0	0	0	0	2
43	https://doi.org/10.1016/j.actamat.2025.120932	7.7	2	0	10	1000	0	0	0	0	0	0	0	0	0	0	0	0	0	0	0	0	0	0	0	0	0	7.2	148.5	606.6	1049.7	7281.2	10.9	49	65.2	12.8	14.4	90.6	59.2	500	2.5	16.4	2161.3	2
44	https://doi.org/10.1016/j.actamat.2025.120932	11.6	2	0	10	1000	0	0	0	0	0	0	0	0	0	0	0	0	0	0	0	0	0	0	0	0	0	9.4	231.8	1454.8	2100.9	43699	21.1	59.4	44.7	1.83	6.6	22.3	15.1	49.8	2.1	10	1211.7	2
45	https://doi.org/10.1016/j.actamat.2025.120932	7.7	2	0.46	10	1000	10.8	28.3	90	204.35	1316.4	1.8	4.8	0.54	1.6	572.4	8.4	32.7	100	373.7	2197.5	1.8	3.6	0.66	0.34	7.5	224.3	0	0	0	0	0	0	0	0	2.6	15.2	130.3	39.3	557.5	4	28	660	2
46	https://doi.org/10.1016/j.actamat.2025.120932	11.6	2	0.45	10	1000	0	0	0	0	0	0	0	0	0	0	5.6	32.4	139.1	500.9	3945.7	1.75	4.6	0.8	0.74	15.7	112.4	4.2	216.3	853.1	2055.6	15846.9	18.2	48.2	20.5	0	0	0	0	0	0	0	0	4
47	https://doi.org/10.1016/j.jmatprotec.2009.09.007	11.48	0.97	0.58	1	750	1.6	94.7	130.9	784.2	964.4	1.7	2.5	0.19	5.4	20.6	0	0	0	0	0	0	0	0	0	0	0	0	0	0	0	0	0	0	0	5.92	18	144.5	60.8	483.1	4	18.2	972.4	4
48	10.24425/afe.2019.127129	6.344	1.138	0.11	0.54	760	0	0	0	0	0	0	0	0	0	0	0	0	0	0	0	0	0	0	0	0	0	0	0	0	0	0	0	0	0	7.33	19.6	76.5	40.7	209.8	6.5	20.2	1802.7	5.7
49	10.24425/afe.2019.127129	6.205	1.198	0.33	0.54	760	0	0	0	0	0	0	0	0	0	0	0	0	0	0	0	0	0	0	0	0	0	0	0	0	0	0	0	0	0	9.4	19.4	129.9	62.6	717.4	4.4	22.6	1495.8	2
50	10.24425/afe.2019.127129	6.011	1.11	0.347	0.54	760	2.7	38.3	121	548.5	3183.9	2	4.2	0.58	9.6	49.3	0	0	0	0	0	0	0	0	0	0	0	0	0	0	0	0	0	0	0	7.4	24.5	235.5	147.7	1519.7	3.3	18.6	503.6	4
51	10.24425/afe.2019.127129	5.929	1.129	0.538	0.54	760	7.6	52.2	151.4	756.2	4123.7	1.7	4	0.57	10	99.8	0	0	0	0	0	0	0	0	0	0	0	0	0	0	0	0	0	0	0	0.03	39.3	70.5	241.3	463.5	5.2	8.9	11.2	8
52	https://doi.org/10.1016/j.jallcom.2022.167426	7.17	1.15	0	2.5	720	0	0	0	0	0	0	0	0	0	0	0	0	0	0	0	0	0	0	0	0	0	0	0	0	0	0	0	0	0	5.8	24.2	156.7	90.3	1026.5	5.6	25.4	641.6	8.5
53	https://doi.org/10.1016/j.jallcom.2022.167426	6.52	1.71	0	2.5	720	0	0	0	0	0	0	0	0	0	0	0	0	0	0	0	0	0	0	0	0	0	0	0	0	0	0	0	0	0	7.2	32.2	261.4	266.2	5471.8	3.1	16.3	268.8	5.7
54	https://doi.org/10.1016/j.jallcom.2022.167426	6.67	2.36	0	2.5	720	0	0	0	0	0	0	0	0	0	0	0	0	0	0	0	0	0	0	0	0	0	4.8	312.6	945	4717.9	17899.7	12.6	49.8	10.1	16.9	26.5	226.9	278.7	6833.8	2	9.2	606.8	2
55	https://doi.org/10.3390/ma18020249	10.47	1.2	0.24	6	950	0	0	0	0	0	0	0	0	0	0	0.4	8.6	16.3	26.4	78.6	1.9	4.2	0.75	0.54	2.8	148.3	0	0	0	0	0	0	0	0	7.3	10.3	107.6	12.1	157	5.8	55.4	6061	2
56	https://doi.org/10.1016/j.jmrt.2024.12.231	12.7	1.5	0	8	735	0	0	0	0	0	0	0	0	0	0	0	0	0	0	0	0	0	0	0	0	0	11.7	103.6	305.3	307.6	3180.7	11.1	33.3	192.3	0	0	0	0	0	0	0	0	2
57	https://doi.org/10.1016/j.heliyon.2023.e13005	10.12	1.09	0.69	4	680	0.67	46.1	74.9	326.5	668.5	1.8	3	0.25	3.5	20.5	0.5	70.5	79	1645.8	2523.9	1.7	2.3	0.62	0.16	14	3.1	0	0	0	0	0	0	0	0	9.4	21.1	201.7	108.6	1701.4	2.9	13.7	865.6	2
58	https://doi.org/10.1016/j.heliyon.2023.e13005	10.12	1.09	0.69	50	680	2.1	111.4	217.6	2690.8	10627.4	1.7	2.6	0.07	6.4	7.73	1.1	47	70.3	841.5	2115.6	1.7	3.1	0.74	0.48	17.3	12.6	0	0	0	0	0	0	0	0	4.6	14.2	113.4	67.5	823.8	2.1	10.8	680.1	2
59	https://doi.org/10.1016/j.heliyon.2023.e13005	10.64	0.93	1.24	50	680	0	0	0	0	0	0	0	0	0	0	8.6	36.4	126.9	673.5	4513.8	1.7	4.1	0.79	0.57	28.5	128.3	0	0	0	0	0	0	0	0	0	0	0	0	0	0	0	0	2
60	https://doi.org/10.1016/j.heliyon.2023.e13005	10.37	1.09	2	4	680	0	0	0	0	0	0	0	0	0	0	11	23.1	92.5	253.3	2202	1.6	3.5	0.82	0.7	15.7	375.6	0	0	0	0	0	0	0	0	0	0	0	0	0	0	0	0	2
61	https://doi.org/10.1016/j.heliyon.2023.e13005	10.37	1.09	2	50	680	0	0	0	0	0	0	0	0	0	0	10.8	24.1	73.6	291.5	1842.7	1.4	3.8	0.87	0.76	19.4	371	0	0	0	0	0	0	0	0	0	0	0	0	0	0	0	0	2
62	https://doi.org/10.1016/j.actamat.2025.120932	7.7	2	0	50	1000	0	0	0	0	0	0	0	0	0	0	8.4	3	11.6	3.5	26.7	1.8	6	0.85	0.84	3	24046.6	0	0	0	0	0	0	0	0	0	0	0	0	0	0	0	0	2
63	https://doi.org/10.1016/j.actamat.2025.120932	11.6	2	0	50	1000	0	0	0	0	0	0	0	0	0	0	8.9	2.8	12.6	3.2	35.6	1.9	6.5	0.81	0.73	2.8	27436.4	0	0	0	0	0	0	0	0	0	0	0	0	0	0	0	0	4.5
64	https://doi.org/10.1016/j.actamat.2025.120932	7.7	2	0.46	50	1000	0.87	22.9	34.7	126.7	281	2.1	5.2	0.11	1.3	69	12.6	3.9	21	6.9	83	1.7	6.4	0.83	0.81	3.9	18234.4	0	0	0	0	0	0	0	0	0	0	0	0	0	0	0	0	4
65	https://doi.org/10.1016/j.actamat.2025.120932	11.6	2	0.45	50	1000	0.9	61.3	63	619.2	647.7	1.4	1.7	0.05	3.2	14.4	15.4	4.3	15.4	8.5	58.7	1.6	6.3	0.85	0.84	4.3	18125.2	0	0	0	0	0	0	0	0	0	0	0	0	0	0	0	0	4
66	https://doi.org/10.3390/ma17164104	12.01	1	0	15	727	0	0	0	0	0	0	0	0	0	0	0	0	0	0	0	0	0	0	0	0	0	2.1	84.9	227.1	445	1318	7.6	21.7	46.1	3.9	15.1	50.7	48.6	199.1	3.2	10.4	796.5	2
67	https://doi.org/10.3390/ma17164104	12	1.5	0	15	727	0	0	0	0	0	0	0	0	0	0	0	0	0	0	0	0	0	0	0	0	0	5.9	133	450.8	531.6	2632.8	18.1	54.1	110	1.4	9.5	37.5	23.6	74.2	2.5	13.9	585	2
68	https://doi.org/10.3390/ma17164104	11.99	2	0	15	727	0	0	0	0	0	0	0	0	0	0	0	0	0	0	0	0	0	0	0	0	0	6.5	167.5	521.7	959.5	2780.5	17.5	59.4	67.7	2.4	9.3	31.8	25.6	121.2	2.5	11	922	2
69	https://doi.org/10.3390/ma17164104	12.01	1.5	0.35	15	727	0	0	0	0	0	0	0	0	0	0	0.15	21	26.8	158.9	295.1	1.7	3.3	0.69	0.51	9.7	9.6	8.3	114.2	382.7	489	2263.1	14.3	45.3	160.3	1.5	9.6	38.8	22.4	99.6	2.7	10.5	683.6	2
70	https://doi.org/10.3390/ma17164104	12	2	0.35	15	727	0	0	0	0	0	0	0	0	0	0	0	0	0	0	0	0	0	0	0	0	0	8.2	132.2	415.7	701.1	2710	16	54.9	115.9	2.3	8.8	30.5	21.6	98.6	2.4	11	1073.7	2
71	https://doi.org/10.1016/j.jallcom.2024.175866	9.94	2.32	1.88	1.5	850	0	0	0	0	0	0	0	0	0	0	19.8	119.3	469.4	5372	36585.9	2.1	9.4	0.77	0.51	35.2	36.9	0	0	0	0	0	0	0	0	0	0	0	0	0	0	0	0	5.7
